# Supplementary material for: Antiproliferative Benzoindazolequinones as Potential Cyclooxygenase-2 Inhibitors
Source: Molecules. 2019 Jun 18;24(12):2261. doi: 10.3390/molecules24122261 (PMC6630654; doi:10.3390/molecules24122261)
Supplement: Supplementary file 1 [file molecules-24-02261-s001.zip]

Archive with 6 entries (5 files):
- supple/
- supple/Figure S1.docx
- supple/Scheme S1.tif
- supple/Table S1.docx
- supple/Table S2.docx
- supple/Table S3.docx
